# Supplementary material for: Cell Trajectory-Related Genes of Lung Adenocarcinoma Predict Tumor Immune Microenvironment and Prognosis of Patients
Source: Front Oncol. 2022 Jul 18;12:911401. doi: 10.3389/fonc.2022.911401 (PMC9339705; doi:10.3389/fonc.2022.911401)
Supplement: Supplementary file 2 [file Table_1.xlsx]

## Sheet: sTable 1
Supplementary Table 1. Differentially expressed genes of Branch 1
Gene	p_val	avg_log2FC	pct.1	pct.2	p_val_adj
CST3	3.83892e-224	-3.86253	0.093	0.898	1.21387e-220
NPC2	1.43058e-211	-2.64607	0.247	0.948	4.5235e-208
RPS26	5.18413e-191	1.14993	0.999	0.996	1.63922e-187
RPL21	3.16706e-190	1.13353	0.999	1	1.00142e-186
RPL13A	1.17132e-189	1.02603	1	0.999	3.7037e-186
GRN	1.07915e-184	-2.82771	0.094	0.845	3.41228e-181
RPS27A	2.14599e-184	1.09451	1	0.998	6.78561e-181
CD63	5.51226e-182	-2.42893	0.213	0.925	1.74298e-178
GPX1	1.90144e-179	-2.49829	0.389	0.951	6.01234e-176
RPS3	1.06487e-177	1.07469	0.999	0.998	3.36711e-174
RPS27	1.17944e-175	1.03424	0.997	0.999	3.72939e-172
GSTP1	1.21952e-173	-2.19678	0.171	0.885	3.85613e-170
FTL	2.37619e-173	-3.27951	0.978	0.999	7.5135e-170
FCGRT	7.38427e-167	-2.10538	0.051	0.763	2.33491e-163
S100A11	4.60626e-165	-2.37032	0.476	0.95	1.4565e-161
PSAP	3.2266e-163	-2.61921	0.219	0.887	1.02025e-159
S100A6	4.84142e-163	-2.41416	0.685	0.985	1.53086e-159
IFITM3	1.75488e-157	-2.90887	0.041	0.724	5.54892e-154
CTSB	1.79558e-153	-2.58318	0.198	0.848	5.67762e-150
AIF1	9.83158e-150	-2.79973	0.034	0.677	3.10875e-146
ALDH2	2.95687e-146	-2.06733	0.02	0.665	9.34962e-143
TYROBP	3.15747e-146	-3.7719	0.146	0.743	9.98391e-143
NEAT1	6.92605e-146	-1.97628	0.81	0.992	2.19002e-142
LYZ	1.72668e-144	-5.44618	0.198	0.798	5.45976e-141
FCER1G	3.86032e-141	-3.04507	0.074	0.693	1.22063e-137
FCGR2A	5.07445e-139	-2.15844	0.018	0.639	1.60454e-135
PLAUR	3.85987e-138	-2.4981	0.098	0.738	1.22049e-134
HLA-DPA1	7.31737e-138	-3.19284	0.344	0.859	2.31375e-134
HLA-DRB1	3.27635e-137	-3.21531	0.348	0.862	1.03598e-133
CXCR4	2.6341e-136	1.88492	0.948	0.705	8.32901e-133
HLA-DMA	2.84577e-136	-1.98077	0.15	0.78	8.99834e-133
LST1	6.11367e-134	-2.33587	0.069	0.674	1.93314e-130
CTSH	8.30371e-134	-1.77664	0.131	0.776	2.62563e-130
ANXA2	9.63563e-133	-1.90672	0.226	0.851	3.04679e-129
ANXA5	6.68699e-131	-1.60925	0.125	0.77	2.11443e-127
CD74	1.54599e-130	-2.6085	0.674	0.96	4.88841e-127
RPSA	6.22067e-130	1.03906	0.993	0.983	1.96697e-126
CD68	8.68138e-130	-2.61039	0.035	0.628	2.74505e-126
SERF2	9.47084e-128	-1.12186	0.846	0.998	2.99468e-124
GSN	2.00715e-127	-1.73864	0.02	0.606	6.34661e-124
AP2S1	5.88744e-127	-1.48453	0.118	0.764	1.86161e-123
HLA-DRA	1.96742e-126	-3.02539	0.504	0.909	6.22099e-123
ACTB	3.11599e-124	-1.61178	0.874	0.986	9.85275e-121
SERPINA1	1.16811e-123	-2.08087	0.025	0.598	3.69355e-120
RAB31	2.21486e-122	-1.73356	0.032	0.611	7.00339e-119
TIMP1	2.36937e-122	-2.83522	0.149	0.766	7.49195e-119
MS4A6A	6.45467e-122	-2.39419	0.025	0.589	2.04097e-118
TMSB10	3.892e-120	-1.27451	0.973	0.997	1.23065e-116
MS4A7	1.27359e-119	-2.19585	0.018	0.572	4.02711e-116
IER3	2.65147e-118	-2.21833	0.072	0.658	8.38396e-115
CSTA	1.3325e-117	-1.97214	0.004	0.545	4.21336e-114
LGALS3	2.38311e-117	-2.0821	0.126	0.718	7.5354e-114
HLA-DQB1	6.63164e-117	-2.54314	0.264	0.802	2.09692e-113
TGFBI	6.21075e-116	-1.6404	0.015	0.561	1.96384e-112
OLR1	1.87678e-115	-2.20662	0.022	0.566	5.93439e-112
CTSD	4.02605e-115	-2.97454	0.201	0.771	1.27304e-111
CD9	5.78144e-115	-1.7895	0.031	0.586	1.82809e-111
CXCL16	2.56329e-114	-1.58961	0.048	0.615	8.10513e-111
APLP2	3.19581e-114	-1.48032	0.1	0.694	1.01052e-110
HLA-DMB	1.01319e-112	-1.83953	0.084	0.649	3.2037e-109
TSC22D3	2.10683e-112	1.60293	0.944	0.866	6.6618e-109
SAT1	1.92539e-110	-1.52099	0.838	0.986	6.08809e-107
VAMP8	3.39127e-110	-1.5475	0.274	0.827	1.07232e-106
C1orf162	7.03119e-110	-1.96326	0.094	0.632	2.22326e-106
ASAH1	7.14462e-110	-1.5382	0.132	0.727	2.25913e-106
GLUL	2.1616e-109	-1.9463	0.257	0.818	6.83498e-106
SARAF	1.25098e-108	1.4994	0.923	0.874	3.95559e-105
HLA-DPB1	1.57563e-107	-2.77383	0.471	0.861	4.98215e-104
LGALS1	3.51007e-107	-1.73556	0.48	0.911	1.10989e-103
COMT	2.10931e-105	-1.12562	0.038	0.577	6.66965e-102
H2AFY	6.01152e-104	-1.30675	0.166	0.756	1.90084e-100
KLF4	3.84337e-103	-1.46389	0.031	0.547	1.21527e-99
PPT1	3.9402e-103	-1.37946	0.073	0.622	1.24589e-99
ATOX1	3.69023e-101	-1.15772	0.07	0.624	1.16685e-97
CAPG	1.21182e-100	-1.68391	0.114	0.654	3.83176e-97
ETS2	1.31903e-99	-1.13647	0.018	0.516	4.17078e-96
HLA-DQA1	4.25032e-99	-2.59291	0.221	0.702	1.34395e-95
ATP6V0B	7.3818e-99	-1.30429	0.242	0.812	2.33413e-95
CTSC	3.82246e-95	-1.78026	0.164	0.711	1.20866e-91
TSPO	4.96803e-95	-1.49133	0.291	0.822	1.57089e-91
CTSZ	7.21104e-95	-1.28392	0.066	0.586	2.28013e-91
ATP6V1F	9.46051e-95	-1.29792	0.287	0.841	2.99141e-91
S100A9	1.83468e-94	-2.44213	0.025	0.494	5.80124e-91
FNIP2	2.76498e-94	-1.28887	0.013	0.48	8.74286e-91
TMSB4X	4.23151e-94	-1.00535	1	0.999	1.338e-90
MGAT1	3.06187e-93	-1.2889	0.131	0.681	9.68164e-90
CLEC7A	3.59915e-93	-1.17263	0.007	0.465	1.13805e-89
RAB13	3.20711e-91	-1.09153	0.013	0.47	1.01409e-87
IL7R	2.13554e-90	2.44092	0.685	0.334	6.75258e-87
TXN	7.12235e-90	-1.60842	0.261	0.789	2.25209e-86
GNG5	8.71663e-90	-1.10516	0.296	0.849	2.7562e-86
CTSS	2.99253e-89	-1.59294	0.219	0.749	9.46237e-86
CXCL8	3.06585e-89	-3.3004	0.038	0.496	9.69423e-86
SPINT2	1.14737e-88	-1.26127	0.084	0.591	3.62799e-85
NCF2	1.2428e-88	-1.20485	0.015	0.466	3.92974e-85
CSTB	2.21781e-88	-1.67525	0.424	0.877	7.0127e-85
HEXB	3.47832e-88	-1.03168	0.087	0.606	1.09984e-84
CXCL2	9.50096e-88	-2.80255	0.035	0.485	3.0042e-84
LAMTOR2	1.62687e-87	-1.03245	0.121	0.658	5.14416e-84
PYCARD	3.0701e-86	-1.14045	0.125	0.65	9.70765e-83
PLSCR1	6.83402e-86	-1.07795	0.114	0.642	2.16092e-82
THBS1	5.63467e-85	-1.99273	0.024	0.459	1.78168e-81
CD81	8.18136e-85	-1.11442	0.055	0.529	2.58695e-81
SYNGR2	1.07695e-84	-1.05666	0.132	0.67	3.4053e-81
SLC11A1	4.08032e-84	-1.59012	0.017	0.446	1.2902e-80
MNDA	1.49525e-83	-1.32844	0.021	0.453	4.72799e-80
CTSL	5.67957e-83	-1.66036	0.034	0.477	1.79588e-79
UPP1	5.76429e-83	-1.30862	0.192	0.721	1.82267e-79
BLVRB	9.12459e-83	-1.03293	0.039	0.496	2.8852e-79
ATF3	1.95195e-82	-1.48887	0.23	0.745	6.17207e-79
BIRC3	2.58164e-82	1.53383	0.802	0.481	8.16314e-79
CEBPD	3.87565e-82	-1.07266	0.014	0.437	1.22548e-78
RHOB	1.75198e-81	-1.30744	0.051	0.503	5.53975e-78
ACSL1	6.75931e-81	-1.10064	0.048	0.501	2.13729e-77
TREM1	7.13641e-81	-1.43803	0.007	0.415	2.25653e-77
ITM2B	1.01813e-80	-1.27565	0.541	0.923	3.21934e-77
S100A10	4.78171e-80	-1.46127	0.631	0.922	1.51198e-76
RNASE6	1.23074e-79	-1.32709	0.037	0.47	3.8916e-76
MRC1	1.51826e-79	-1.54898	0.011	0.418	4.80075e-76
MYL6	2.54467e-79	-1.05206	0.771	0.982	8.04624e-76
HSPA8	5.43511e-79	1.04512	0.965	0.952	1.71858e-75
G0S2	1.41708e-78	-3.36041	0.063	0.492	4.48079e-75
TCEB2	2.2264e-78	-1.16374	0.358	0.875	7.03987e-75
ARPC3	2.36673e-78	-1.02583	0.496	0.915	7.48361e-75
PMP22	8.90713e-78	-1.32991	0.01	0.409	2.81643e-74
VIM	2.24365e-77	-1.2815	0.864	0.958	7.09443e-74
HBEGF	4.00197e-77	-1.37191	0.028	0.444	1.26542e-73
APOC1	6.52524e-76	-3.4819	0.079	0.508	2.06328e-72
LIMS1	2.67269e-75	-1.16385	0.147	0.645	8.45104e-72
C5AR1	9.57062e-75	-1.34013	0.003	0.381	3.02623e-71
MYDGF	1.09807e-74	-1.02454	0.166	0.688	3.47211e-71
PKM	1.44969e-74	-1.0928	0.205	0.721	4.58392e-71
IGSF6	1.88323e-74	-1.13591	0.003	0.38	5.95478e-71
CPVL	2.92569e-74	-1.26887	0.001	0.376	9.25102e-71
ARPC1B	3.60721e-74	-1.04794	0.378	0.85	1.1406e-70
GPX4	1.05136e-73	-1.07681	0.569	0.922	3.32439e-70
MS4A4A	1.12528e-73	-1.40975	0.004	0.379	3.55813e-70
CD69	1.90922e-73	2.15079	0.573	0.211	6.03695e-70
SLC7A7	2.70492e-72	-1.03373	0.013	0.394	8.55295e-69
FBP1	3.16002e-72	-1.58979	0.032	0.427	9.99199e-69
C15orf48	9.14085e-72	-2.00109	0.008	0.378	2.89034e-68
PLEK	1.00268e-71	-1.1704	0.038	0.444	3.17049e-68
IFI6	2.43341e-70	-1.95107	0.201	0.637	7.69444e-67
PHACTR1	2.6145e-70	-1.16422	0.087	0.526	8.26706e-67
IER5	1.3533e-69	-1.14047	0.16	0.642	4.27913e-66
CYBB	4.10002e-69	-1.09388	0.022	0.401	1.29643e-65
GSTO1	1.09374e-68	-1.08338	0.197	0.682	3.4584e-65
S100A13	4.65937e-68	-1.29401	0.017	0.384	1.47329e-64
TKT	6.13027e-68	-1.09337	0.235	0.715	1.93839e-64
RP11-1143G9.4	1.39393e-67	-2.17457	0.024	0.393	4.40759e-64
CREM	5.47969e-67	1.2878	0.878	0.724	1.73268e-63
FKBP2	6.03374e-67	-1.02797	0.138	0.617	1.90787e-63
ENO1	1.10938e-66	-1.06014	0.251	0.737	3.50787e-63
AVPI1	1.55572e-66	-1.00643	0.094	0.528	4.91919e-63
CYBA	2.85551e-66	-1.24443	0.621	0.866	9.02911e-63
PPP1R2	7.89294e-66	1.63579	0.706	0.558	2.49575e-62
SLC16A10	1.21876e-65	-1.33035	0.011	0.361	3.85372e-62
YPEL5	1.26003e-65	1.3087	0.803	0.664	3.9842e-62
ABL2	8.31771e-65	-1.11999	0.046	0.428	2.63006e-61
EMP3	6.97478e-64	-1.03222	0.246	0.721	2.20543e-60
CFD	1.12773e-63	-1.62677	0.014	0.358	3.5659e-60
SGK1	1.49469e-63	-1.14699	0.1	0.521	4.72621e-60
MAFB	1.89668e-63	-1.09946	0.007	0.343	5.99731e-60
IFI30	2.93595e-63	-1.04258	0.063	0.461	9.28347e-60
PSME2	5.53423e-63	-1.00335	0.166	0.624	1.74992e-59
CD48	6.07729e-62	1.31118	0.656	0.391	1.92164e-58
PLD3	1.23083e-61	-1.0578	0.044	0.412	3.89187e-58
SRSF7	3.2962e-60	1.16816	0.792	0.672	1.04226e-56
SOD1	4.11462e-60	1.25736	0.831	0.807	1.30104e-56
FTH1	5.52114e-60	-1.26205	0.997	0.999	1.74578e-56
ITGB2	5.71826e-60	-1.08491	0.213	0.629	1.80811e-56
THBD	1.47546e-59	-1.08922	0.015	0.344	4.66541e-56
FCGR3A	9.23125e-59	-1.48106	0.032	0.373	2.91892e-55
NAMPT	1.26198e-58	-1.10194	0.334	0.796	3.99038e-55
ISG20	4.79265e-58	1.14706	0.726	0.47	1.51544e-54
LINC01272	2.33455e-57	-1.14543	0.004	0.309	7.38183e-54
CXCL3	5.1932e-57	-2.22419	0.02	0.338	1.64209e-53
CYB5A	1.50921e-56	-1.22008	0.074	0.449	4.77213e-53
STK4	1.36506e-55	1.30238	0.652	0.427	4.31631e-52
CD59	1.84648e-54	-1.05458	0.138	0.545	5.83858e-51
TSC22D1	1.93498e-54	-1.34229	0.032	0.356	6.11841e-51
DUSP1	8.38377e-54	-1.06337	0.292	0.732	2.65095e-50
EGR1	2.66112e-53	-1.32995	0.181	0.574	8.41445e-50
EREG	1.02307e-51	-2.11656	0.007	0.288	3.23494e-48
JUNB	1.29512e-51	1.08212	0.933	0.893	4.09518e-48
TGM2	2.42569e-50	-1.01901	0.011	0.293	7.67005e-47
TUBA4A	1.71897e-49	1.51902	0.483	0.208	5.43539e-46
CACYBP	6.1764e-49	1.18016	0.774	0.749	1.95298e-45
ELF1	1.09224e-47	1.21851	0.69	0.565	3.45367e-44
FAM177A1	1.45098e-47	1.4164	0.663	0.537	4.588e-44
S100A8	1.45309e-47	-1.54915	0.011	0.277	4.59466e-44
BCL2A1	2.37388e-47	-1.20267	0.15	0.514	7.50621e-44
LY6E	7.08099e-47	-1.13361	0.383	0.777	2.23901e-43
VCAN	1.9928e-46	-1.16513	0	0.248	6.30125e-43
HSPB1	3.96775e-46	-1.07546	0.736	0.959	1.2546e-42
MGST1	1.10653e-45	-1.40662	0.022	0.291	3.49885e-42
SRSF5	1.55601e-45	1.06368	0.733	0.703	4.92009e-42
ALOX5AP	3.44766e-44	-1.44756	0.365	0.653	1.09015e-40
EMP2	8.30265e-44	-1.19702	0.007	0.251	2.6253e-40
CYTIP	1.11805e-43	1.09159	0.673	0.485	3.53528e-40
FOS	1.93314e-43	-1.18096	0.466	0.834	6.1126e-40
ACP5	4.67466e-43	-1.27273	0.091	0.397	1.47813e-39
SOX4	2.10952e-42	-1.33656	0.032	0.298	6.67029e-39
IL1B	2.68037e-41	-2.12923	0.021	0.267	8.47534e-38
MCEMP1	1.00414e-39	-1.09113	0.008	0.234	3.17509e-36
SC5D	1.35915e-39	1.40531	0.414	0.187	4.29764e-36
SOD2	3.86908e-39	-1.23239	0.433	0.788	1.2234e-35
ELF3	1.60886e-36	-1.86397	0.008	0.218	5.0872e-33
C8orf4	2.49089e-36	-1.33735	0.007	0.214	7.8762e-33
FCN1	9.36598e-36	-1.40759	0.003	0.201	2.96152e-32
SFTPB	1.19843e-35	-2.11234	0.053	0.306	3.78944e-32
NAPSA	1.6498e-35	-1.7079	0.015	0.227	5.21667e-32
CD37	2.14493e-35	1.0476	0.716	0.616	6.78227e-32
RETN	1.00868e-34	-1.24445	0.006	0.202	3.18945e-31
TM4SF1	5.30354e-34	-1.80805	0.007	0.201	1.67698e-30
PPP2R5C	1.00819e-33	1.26641	0.522	0.376	3.18789e-30
SPP1	3.50888e-33	-2.75489	0.027	0.238	1.10951e-29
MT2A	4.55703e-33	-1.74825	0.385	0.691	1.44093e-29
ZFP36L2	8.92349e-33	1.23743	0.628	0.539	2.82161e-29
KRT8	1.03588e-31	-1.13833	0.006	0.187	3.27544e-28
CCL3	2.28542e-31	-1.73872	0.062	0.292	7.22648e-28
SFTA2	1.82063e-30	-1.25381	0.006	0.18	5.75684e-27
KRT18	4.69516e-29	-1.29787	0.028	0.22	1.48461e-25
LEPROTL1	6.30031e-29	1.26047	0.529	0.433	1.99216e-25
IL32	1.7796e-28	1.20299	0.397	0.193	5.62708e-25
RP11-138A9.1	8.22458e-28	1.07032	0.489	0.336	2.60061e-24
WFDC2	1.38105e-27	-1.70058	0.018	0.191	4.36688e-24
DDIT4	2.05912e-26	1.01436	0.678	0.604	6.51092e-23
KRT19	6.92661e-25	-1.02235	0.006	0.151	2.1902e-21
EVL	1.83457e-24	1.0916	0.458	0.327	5.8009e-21
SSR4	1.96877e-22	-1.15412	0.529	0.851	6.22526e-19
IDS	4.96437e-22	1.09101	0.503	0.439	1.56973e-18
PDCD4	6.60635e-18	1.01082	0.365	0.247	2.08893e-14
SFTPA1	1.12139e-17	-1.47288	0.017	0.136	3.54583e-14
SFTPA2	4.46987e-16	-1.16436	0.028	0.15	1.41337e-12
ODF2L	7.86455e-16	1.10661	0.355	0.244	2.48677e-12
PMAIP1	4.84178e-15	1.09201	0.545	0.501	1.53097e-11
HOPX	1.83699e-12	-1.78024	0.164	0.315	5.80857e-09
DUSP4	7.79132e-12	1.07882	0.419	0.316	2.46362e-08
NR3C1	2.78245e-08	1.09074	0.402	0.398	8.79811e-05

## Sheet: sTable 2
Supplementary Table 2. Differentially expressed genes of Branch 3
Gene	p_val	avg_log2FC	pct.1	pct.2	p_val_adj
SEC11C	3.52962e-27	2.30779	0.833	0.311	1.11607e-23
PRDX4	2.78324e-25	2.16552	0.759	0.246	8.80062e-22
FKBP2	1.34958e-21	2.27095	0.852	0.402	4.26736e-18
SSR4	4.75321e-21	3.41164	0.963	0.708	1.50297e-17
FTH1	3.93232e-20	-2.39662	0.981	0.999	1.2434e-16
PLPP5	4.54366e-20	1.45608	0.556	0.14	1.4367e-16
HSPA1B	4.72693e-20	1.98661	0.981	0.849	1.49466e-16
HERPUD1	9.95748e-20	2.32597	0.981	0.735	3.14856e-16
LINC00152	1.7047e-18	1.82229	0.778	0.328	5.39027e-15
ANKRD28	2.75338e-18	1.84886	0.667	0.238	8.70617e-15
XBP1	5.34734e-18	2.58806	0.833	0.514	1.69083e-14
GADD45A	8.6707e-18	1.83727	0.704	0.26	2.74167e-14
ISG20	1.51501e-15	1.53338	0.944	0.566	4.79045e-12
SSR3	2.00515e-14	1.47823	0.87	0.514	6.34029e-11
DNAJB1	2.15116e-14	1.17968	1	0.941	6.80197e-11
SUB1	3.64529e-13	1.10427	0.944	0.8	1.15264e-09
UBC	3.95708e-13	1.47529	1	0.948	1.25123e-09
RABAC1	4.76569e-13	1.34416	0.796	0.473	1.50691e-09
CYBA	5.58943e-13	1.33078	0.981	0.756	1.76738e-09
SDF2L1	8.60957e-13	1.50349	0.648	0.285	2.72235e-09
HSPA1A	1.13937e-12	1.31094	1	0.951	3.60269e-09
ATF4	5.6596e-12	1.03161	0.907	0.682	1.78957e-08
HSP90AA1	6.23258e-12	1.39036	1	0.996	1.97074e-08
ARID5B	6.89615e-12	1.29111	0.796	0.386	2.18056e-08
SEC61B	1.06359e-11	1.28299	0.889	0.65	3.36308e-08
LAPTM5	1.57119e-11	-1.49949	0.407	0.785	4.96811e-08
SPCS3	2.06251e-11	1.22514	0.667	0.319	6.52166e-08
ANXA1	2.62916e-11	-1.91997	0.204	0.689	8.31339e-08
HLA-DRB1	5.60704e-11	-3.39993	0.278	0.658	1.77295e-07
HSPA6	6.08229e-11	2.30603	0.796	0.583	1.92322e-07
HSPD1	6.55446e-11	1.34363	0.963	0.931	2.07252e-07
TRIB1	8.72137e-11	1.36038	0.463	0.168	2.7577e-07
COMMD6	9.99774e-11	-1.08659	0.519	0.856	3.16129e-07
HLA-DPB1	1.30987e-10	-3.41047	0.37	0.707	4.1418e-07
MYDGF	1.46031e-10	1.16854	0.759	0.459	4.61752e-07
LITAF	2.24156e-10	-1.51207	0.278	0.701	7.0878e-07
TMEM59	2.43969e-10	1.40711	0.796	0.601	7.71431e-07
GLUL	2.51434e-10	-2.20989	0.167	0.596	7.95035e-07
REL	6.06141e-10	-1.19936	0.296	0.779	1.91662e-06
IFI6	6.33977e-10	1.12717	0.815	0.442	2.00464e-06
S100A10	7.96586e-10	-1.484	0.5	0.809	2.51881e-06
JUN	1.10325e-09	1.59331	0.87	0.712	3.48849e-06
NUCB2	1.26918e-09	1.01628	0.5	0.207	4.01315e-06
IFITM3	1.4577e-09	-2.47969	0.019	0.451	4.60924e-06
CFLAR	2.25851e-09	1.26757	0.778	0.569	7.14142e-06
S100A11	3.03654e-09	-1.9251	0.556	0.757	9.60155e-06
ZFAND2A	3.09297e-09	1.75344	0.833	0.62	9.77997e-06
CREM	4.6348e-09	-1.2429	0.444	0.8	1.46552e-05
PPP1R15A	8.06639e-09	1.46775	0.87	0.773	2.55059e-05
CST3	1.13529e-08	-2.79276	0.241	0.57	3.58978e-05
KDELR1	1.13538e-08	1.16203	0.648	0.389	3.59006e-05
FCER1G	1.58113e-08	-2.65848	0.056	0.445	4.99953e-05
SPCS1	2.35582e-08	1.09921	0.741	0.573	7.44911e-05
HLA-DQA1	2.52527e-08	-2.66646	0.148	0.511	7.9849e-05
AIF1	2.6332e-08	-2.25204	0.037	0.419	8.32616e-05
CD83	2.7404e-08	-2.08231	0.204	0.568	8.66516e-05
IRF1	2.87026e-08	1.1301	0.722	0.453	9.07577e-05
LRRFIP1	3.06912e-08	-1.14516	0.278	0.661	9.70455e-05
HLA-DMB	3.93395e-08	-1.63345	0.037	0.424	0.000124392
PPP1CB	4.43027e-08	-1.27914	0.241	0.611	0.000140085
HLA-DPA1	4.55963e-08	-2.92608	0.389	0.651	0.000144176
VIMP	5.40231e-08	1.26752	0.63	0.393	0.000170821
ARPC3	5.75963e-08	-1.01527	0.444	0.748	0.000182119
HSP90B1	6.82744e-08	1.71242	0.833	0.586	0.000215884
HLA-DRA	7.05163e-08	-3.70202	0.593	0.744	0.000222973
HM13	7.87151e-08	1.03981	0.574	0.305	0.000248897
TGIF1	7.92938e-08	-1.16983	0.093	0.491	0.000250727
SRGN	9.21025e-08	-1.2229	0.907	0.906	0.000291228
LMAN2	9.34584e-08	1.01114	0.648	0.406	0.000295516
SDCBP	9.69532e-08	-1.10689	0.352	0.698	0.000306566
PHPT1	9.95002e-08	1.02524	0.63	0.377	0.00031462
ATP1B3	1.6804e-07	-1.11294	0.259	0.658	0.000531343
LST1	1.86536e-07	-1.95023	0.093	0.431	0.000589825
ERGIC3	2.02556e-07	1.10693	0.685	0.453	0.000640482
CXCL16	2.34427e-07	-1.32396	0.037	0.388	0.000741259
SERPINA1	2.38762e-07	-1.61605	0.019	0.369	0.000754965
MIDN	3.10698e-07	-1.04478	0.056	0.415	0.000982426
TYROBP	3.11359e-07	-3.32371	0.204	0.502	0.000984518
DDIT4	3.37985e-07	1.36471	0.815	0.629	0.00106871
HLA-DQB1	3.91173e-07	-2.31236	0.296	0.585	0.00123689
SPCS2	4.08647e-07	1.39326	0.63	0.468	0.00129214
C1orf162	4.77528e-07	-1.57677	0.074	0.417	0.00150994
SOD2	5.14259e-07	-1.66234	0.333	0.649	0.00162609
APLP2	5.26438e-07	-1.18559	0.111	0.455	0.0016646
RAB31	7.10279e-07	-1.2589	0.037	0.379	0.0022459
CD68	7.34204e-07	-1.97965	0.056	0.389	0.00232155
CAPG	8.78444e-07	-1.36788	0.093	0.438	0.00277764
FCGR2A	9.52006e-07	-1.5063	0.056	0.389	0.00301024
CD37	9.83592e-07	-1.09006	0.352	0.668	0.00311012
BTG2	1.0336e-06	1.16111	0.778	0.583	0.00326824
MS4A6A	1.3987e-06	-1.73103	0.037	0.363	0.00442268
KLF4	1.44897e-06	-1.12485	0.019	0.341	0.00458163
ARL4A	1.64583e-06	-1.09563	0.148	0.492	0.00520411
HIF1A	1.78043e-06	-1.04257	0.093	0.416	0.00562972
BCL2A1	1.79365e-06	-1.58973	0.056	0.371	0.00567151
AP3S1	1.91885e-06	1.02373	0.574	0.366	0.0060674
NR4A1	1.95843e-06	1.08618	0.796	0.584	0.00619255
GPX1	1.99813e-06	-1.67728	0.63	0.718	0.00631808
LY86	2.35384e-06	-1.00083	0	0.303	0.00744283
BTG1	3.36746e-06	-1.0479	0.519	0.832	0.0106479
ITGB2	3.58271e-06	-1.14705	0.148	0.464	0.0113285
GSN	3.84628e-06	-1.14677	0.056	0.37	0.0121619
TGFBI	3.93775e-06	-1.15202	0.037	0.341	0.0124512
ITM2B	4.85026e-06	-1.06385	0.593	0.768	0.0153365
TSPO	6.04874e-06	-1.13618	0.315	0.608	0.0191261
UPP1	6.09386e-06	-1.13396	0.204	0.509	0.0192688
OLR1	6.26447e-06	-1.6181	0.056	0.347	0.0198083
MS4A7	6.8493e-06	-1.52364	0.056	0.349	0.0216575
S100A9	7.18866e-06	-1.90379	0.019	0.307	0.0227305
ALOX5AP	7.64658e-06	-1.44308	0.259	0.541	0.0241785
DAD1	7.96593e-06	1.03334	0.574	0.383	0.0251883
HSPB1	8.53196e-06	1.39154	0.907	0.864	0.0269781
CTSB	9.90002e-06	-1.71201	0.333	0.583	0.0313039
SLC11A1	9.94295e-06	-1.2288	0	0.274	0.0314396
PLAUR	1.0973e-05	-1.80267	0.204	0.478	0.0346967
CTSH	1.35437e-05	-1.00038	0.241	0.514	0.0428253

## Sheet: sTable 3
Supplementary Table 3. Differentially expressed genes of Branch 4
Gene	p_val	avg_log2FC	pct.1	pct.2	p_val_adj
C8orf4	1.28459e-199	2.77188	0.707	0.028	4.06187e-196
TM4SF1	3.40465e-197	3.42506	0.683	0.024	1.07655e-193
EMP2	4.10042e-176	2.38159	0.728	0.05	1.29655e-172
MALL	1.82034e-169	1.54528	0.545	0.009	5.75591e-166
CYR61	2.52186e-169	2.18721	0.598	0.02	7.97413e-166
KRT8	2.10857e-153	2.45188	0.589	0.03	6.6673e-150
S100A14	4.82276e-148	2.12897	0.537	0.02	1.52496e-144
KRT19	1.15784e-143	2.28991	0.516	0.017	3.66108e-140
SLC34A2	4.0636e-141	2.22084	0.528	0.023	1.28491e-137
SFTA2	1.63586e-135	2.61742	0.545	0.032	5.1726e-132
GPRC5A	8.13269e-134	2.05107	0.573	0.041	2.57156e-130
MYO6	9.00247e-131	1.17386	0.541	0.031	2.84658e-127
SEPP1	1.48482e-130	1.19165	0.557	0.031	4.69501e-127
NAPSA	1.12445e-120	3.19143	0.589	0.061	3.55552e-117
S100A13	1.56844e-120	2.20795	0.752	0.141	4.95942e-117
KRT18	1.25522e-117	2.70423	0.589	0.063	3.96902e-114
WFDC2	1.56957e-113	3.26353	0.533	0.048	4.96299e-110
CXCL17	1.50491e-112	1.59516	0.411	0.014	4.75853e-109
TACSTD2	2.15464e-112	1.28896	0.476	0.028	6.81297e-109
ELF3	8.07623e-111	3.40048	0.549	0.059	2.5537e-107
EPS8	2.69431e-108	1.29115	0.561	0.057	8.51942e-105
MUC1	1.43068e-107	1.51084	0.435	0.022	4.52379e-104
TSC22D1	8.04456e-107	2.27185	0.728	0.134	2.54369e-103
HOPX	1.1122e-106	3.75084	0.736	0.17	3.51679e-103
LMO7	2.6852e-104	1.3565	0.492	0.037	8.49061e-101
PDLIM1	4.29406e-102	1.65122	0.667	0.1	1.35778e-98
CLU	7.15961e-101	1.8621	0.459	0.031	2.26387e-97
SRGN	3.50005e-99	-2.72552	0.528	0.97	1.10672e-95
TPM1	3.96415e-99	1.77166	0.602	0.083	1.25346e-95
SOX4	1.56422e-96	2.43006	0.642	0.109	4.94605e-93
MGST1	6.76996e-96	2.56173	0.606	0.106	2.14066e-92
LAPTM5	2.46877e-95	-2.74798	0.191	0.872	7.80625e-92
MGLL	3.16687e-93	1.1931	0.561	0.076	1.00136e-89
TSPAN13	1.48776e-92	1.02811	0.565	0.067	4.7043e-89
DSTN	3.45576e-90	2.03149	0.886	0.349	1.09271e-86
CXCR4	1.0976e-82	-2.81699	0.301	0.893	3.47061e-79
EMP1	3.41701e-74	1.30921	0.496	0.073	1.08046e-70
SPTSSA	2.8981e-73	1.5755	0.72	0.202	9.16381e-70
CD37	1.58229e-72	-2.22263	0.11	0.752	5.0032e-69
MYC	1.89479e-71	1.55119	0.545	0.094	5.99131e-68
SLPI	4.70167e-71	1.9761	0.386	0.04	1.48667e-67
CREM	4.23971e-70	-2.69914	0.447	0.847	1.3406e-66
ID1	6.83358e-70	1.31352	0.382	0.037	2.16078e-66
CLDN7	2.21713e-68	1.03519	0.447	0.066	7.01056e-65
TNFRSF12A	1.01735e-67	1.76452	0.581	0.132	3.21687e-64
EPAS1	1.66584e-67	1.76898	0.508	0.089	5.26739e-64
SARAF	2.14511e-66	-1.8742	0.74	0.921	6.78285e-63
CYB5A	1.56853e-65	2.13108	0.687	0.224	4.95971e-62
NME1	1.8047e-65	1.28642	0.618	0.159	5.70645e-62
DUSP6	2.61753e-65	1.23968	0.488	0.084	8.27662e-62
RAB13	3.0074e-65	1.17153	0.711	0.204	9.5094e-62
PON2	4.92035e-65	1.22458	0.537	0.115	1.55581e-61
CD59	9.4492e-65	1.65196	0.821	0.298	2.98784e-61
PRDX4	6.61825e-64	1.25881	0.683	0.19	2.09269e-60
CAPN2	3.55565e-63	1.39509	0.606	0.144	1.1243e-59
BNIP3	1.82826e-62	1.03683	0.524	0.097	5.78096e-59
ASPH	9.30868e-61	1.17357	0.541	0.126	2.94341e-57
CD151	2.17516e-60	1.31011	0.695	0.217	6.87787e-57
SFTPB	1.93957e-59	3.65846	0.553	0.14	6.13291e-56
OCIAD2	8.12409e-59	1.5157	0.679	0.207	2.56884e-55
TXN	1.012e-58	1.37026	0.931	0.506	3.19993e-55
ANAPC11	1.26983e-57	1.23424	0.846	0.375	4.0152e-54
PRDX5	6.52429e-57	1.27012	0.862	0.428	2.06298e-53
NCOA7	6.58961e-57	1.11516	0.553	0.131	2.08364e-53
UQCRQ	8.64369e-57	1.20217	0.927	0.503	2.73314e-53
IFITM3	5.40154e-56	1.96313	0.817	0.373	1.70797e-52
FAM3C	5.6356e-56	1.08729	0.638	0.177	1.78198e-52
APP	5.46161e-55	1.17207	0.683	0.22	1.72696e-51
CD63	5.33998e-54	1.18636	0.943	0.572	1.6885e-50
TXNDC17	1.97039e-51	1.40654	0.667	0.24	6.23037e-48
RHOC	5.09669e-51	1.12939	0.744	0.279	1.61157e-47
CD52	6.76726e-51	-2.10998	0.183	0.678	2.13981e-47
RGS1	2.24002e-49	-2.36477	0.26	0.74	7.08294e-46
COX6C	2.16288e-48	1.11492	0.923	0.589	6.83903e-45
MIF	3.04687e-48	1.07818	0.797	0.364	9.63421e-45
GSTP1	4.59579e-47	1.50251	0.919	0.529	1.45319e-43
PHLDA2	5.19117e-47	1.55394	0.577	0.184	1.64145e-43
CD53	8.50045e-47	-1.57726	0.106	0.617	2.68784e-43
AGPAT2	1.24156e-46	1.02392	0.63	0.205	3.92581e-43
SAMSN1	1.95328e-46	-1.87816	0.102	0.603	6.17628e-43
GPR183	6.39594e-46	-2.70876	0.142	0.61	2.0224e-42
PTPRC	1.81425e-45	-1.6543	0.089	0.585	5.73665e-42
FKBP2	2.50355e-45	1.06409	0.805	0.35	7.91623e-42
ALOX5AP	1.16891e-44	-2.48241	0.138	0.599	3.69608e-41
FYB	2.27712e-44	-1.77275	0.037	0.532	7.20024e-41
S100A6	6.42971e-44	2.08255	0.976	0.839	2.03307e-40
CD48	8.42546e-44	-1.75344	0.077	0.574	2.66413e-40
MRPL14	1.37981e-43	1.07964	0.671	0.277	4.36295e-40
ERRFI1	1.41818e-43	1.20732	0.565	0.173	4.4843e-40
DOK2	3.19005e-43	-1.81685	0.081	0.558	1.00869e-39
POLR2L	4.16857e-43	1.18481	0.874	0.493	1.3181e-39
P4HB	6.0068e-43	1.02544	0.89	0.451	1.89935e-39
NUCKS1	1.55596e-42	1.0964	0.805	0.409	4.91994e-39
ICAM1	2.11935e-42	1.02555	0.642	0.225	6.7014e-39
TRAM1	3.15444e-42	1.32535	0.756	0.351	9.97435e-39
TIMP1	6.24693e-42	2.6265	0.833	0.451	1.97528e-38
BTG1	1.68766e-40	-1.57383	0.687	0.845	5.33638e-37
ZFP36L1	5.58934e-40	1.14399	0.882	0.547	1.76735e-36
SFTPA1	6.25079e-40	2.95396	0.301	0.05	1.9765e-36
AQP3	1.18316e-39	1.63456	0.537	0.179	3.74115e-36
EVI2B	1.29778e-39	-1.40707	0.106	0.569	4.10357e-36
PDIA6	6.09121e-39	1.01843	0.768	0.352	1.92604e-35
ZNF331	7.77391e-39	-1.91677	0.321	0.669	2.45811e-35
NDRG1	1.00184e-38	1.07534	0.553	0.175	3.16782e-35
HLA-DQA1	3.90816e-38	-3.03475	0.154	0.558	1.23576e-34
GEM	4.90288e-38	1.21414	0.541	0.175	1.55029e-34
IL7R	7.31617e-38	-2.49483	0.102	0.546	2.31337e-34
LST1	8.60463e-38	-2.21153	0.045	0.484	2.72078e-34
PDIA4	1.47428e-37	1.05346	0.581	0.196	4.66167e-34
SFTPA2	2.97952e-37	2.53246	0.317	0.061	9.42124e-34
SERPINH1	4.00075e-37	1.10487	0.736	0.318	1.26504e-33
CYTIP	9.09222e-36	-1.33766	0.171	0.631	2.87496e-32
HLA-DPB1	1.66015e-35	-3.47511	0.585	0.716	5.24941e-32
GPSM3	1.92397e-35	-1.30832	0.183	0.587	6.08361e-32
HCST	5.06107e-35	-1.4987	0.089	0.509	1.60031e-31
TYROBP	1.50625e-34	-3.88309	0.187	0.544	4.76277e-31
REL	2.09511e-34	-1.58291	0.606	0.791	6.62472e-31
SEPW1	5.31474e-34	1.16334	0.862	0.5	1.68052e-30
C1orf162	1.45546e-33	-1.88132	0.061	0.464	4.60217e-30
MIR4435-2HG	3.43083e-33	1.16444	0.451	0.14	1.08483e-29
PLIN2	4.63209e-33	-1.88025	0.232	0.591	1.46467e-29
DNAJB6	9.89904e-33	-1.16629	0.825	0.89	3.13008e-29
ITGB2	1.18688e-32	-1.59486	0.13	0.509	3.75292e-29
RNASET2	7.51571e-32	-1.34007	0.423	0.674	2.37647e-28
AIF1	9.51331e-32	-2.32388	0.081	0.462	3.00811e-28
ATF3	1.0052e-31	1.05179	0.854	0.473	3.17846e-28
S100A4	1.09157e-31	-1.2877	0.488	0.739	3.45155e-28
FCER1G	3.81989e-31	-2.76898	0.122	0.486	1.20785e-27
TCEB2	5.33444e-31	1.12724	0.927	0.612	1.68675e-27
SPINT2	6.51195e-31	1.27683	0.626	0.336	2.05908e-27
CD83	3.2383e-30	-2.01823	0.301	0.6	1.02395e-26
BCL2A1	1.21186e-29	-1.72205	0.037	0.416	3.83191e-26
SSR4	2.26835e-29	1.31497	0.902	0.685	7.17253e-26
MS4A7	2.63218e-29	-1.83977	0.024	0.393	8.32297e-26
HIST1H1C	7.18503e-29	1.04436	0.427	0.136	2.27191e-25
MS4A6A	2.45318e-28	-2.01544	0.045	0.404	7.75696e-25
SEC11C	2.7145e-28	1.24241	0.626	0.277	8.58326e-25
GMFG	7.44136e-28	-1.06292	0.211	0.595	2.35296e-24
HLA-DRA	8.80136e-28	-3.41567	0.732	0.741	2.78299e-24
LCP1	9.47879e-28	-1.15863	0.077	0.439	2.99719e-24
CORO1A	1.66428e-27	-1.35708	0.171	0.506	5.26246e-24
EVI2A	2.1413e-27	-1.15463	0.053	0.419	6.77079e-24
CD74	1.85969e-26	-2.34132	0.841	0.84	5.88033e-23
CD44	2.11547e-26	-1.00899	0.553	0.737	6.6891e-23
SLA	3.04509e-26	-1.18973	0.024	0.37	9.62858e-23
OLR1	1.0034e-25	-1.83438	0.053	0.386	3.17275e-22
STK4	1.7016e-25	-1.27494	0.248	0.568	5.38046e-22
CELF2	1.94141e-25	-1.15479	0.232	0.541	6.13873e-22
HLA-DPA1	3.23633e-25	-3.03221	0.581	0.653	1.02333e-21
LY86	1.51813e-24	-1.05218	0.016	0.341	4.80033e-21
LSP1	1.58637e-24	-1.0673	0.073	0.418	5.01609e-21
EGR1	1.6263e-24	1.03421	0.691	0.361	5.14235e-21
CXCL2	2.42919e-24	1.07746	0.573	0.249	7.68109e-21
ELF1	2.68472e-24	-1.32401	0.439	0.647	8.48907e-21
TSC22D3	3.18157e-23	-1.10777	0.825	0.911	1.00601e-19
CD69	6.09975e-23	-1.95162	0.093	0.409	1.92874e-19
HLA-DQB1	7.01409e-23	-2.53653	0.463	0.595	2.21785e-19
RHOG	1.41931e-22	-1.06856	0.346	0.58	4.48786e-19
MNDA	1.95097e-22	-1.0711	0.012	0.315	6.16897e-19
CSTA	2.7798e-22	-1.49248	0.061	0.362	8.78973e-19
HMGB2	3.42451e-21	-1.39401	0.508	0.669	1.08283e-17
YPEL5	5.18486e-21	-1.29579	0.659	0.734	1.63945e-17
S100A10	5.53442e-21	1.5574	0.858	0.79	1.74998e-17
MT1X	5.63254e-20	1.44517	0.533	0.242	1.78101e-16
WIPF1	1.96499e-19	-1.00496	0.171	0.444	6.2133e-16
PLEK	2.42601e-19	-1.01508	0.037	0.313	7.67103e-16
FTH1	3.16619e-19	-1.01003	1	0.998	1.00115e-15
MRC1	3.38241e-19	-1.24667	0.02	0.286	1.06952e-15
LYZ	5.15543e-19	-4.78668	0.447	0.562	1.63015e-15
CD68	1.26408e-18	-2.04469	0.171	0.414	3.99703e-15
HLA-DRB1	1.51658e-18	-2.57824	0.614	0.651	4.79542e-15
HLA-DMB	1.87903e-18	-1.55595	0.22	0.444	5.94148e-15
TNFAIP3	5.60008e-18	-1.30169	0.431	0.622	1.77074e-14
RILPL2	1.26262e-17	-1.05324	0.301	0.519	3.99239e-14
PHACTR1	1.5332e-17	-1.30277	0.126	0.378	4.84799e-14
HSPA6	3.05201e-17	1.02047	0.797	0.555	9.65044e-14
FCGR3A	4.85887e-17	-1.47448	0.024	0.265	1.53638e-13
ATP1B3	5.42246e-17	-1.10911	0.573	0.658	1.71458e-13
NEAT1	7.91716e-17	1.00295	0.976	0.905	2.5034e-13
MS4A4A	1.11392e-16	-1.07689	0.02	0.256	3.52222e-13
MRPL18	1.18217e-16	-1.00871	0.74	0.752	3.73803e-13
FOS	1.26808e-16	1.10441	0.862	0.649	4.00968e-13
EVL	1.88288e-16	-1.10214	0.175	0.417	5.95367e-13
PPP1R2	2.46858e-16	-1.26109	0.508	0.64	7.80566e-13
HSPA5	4.61524e-16	1.23279	0.724	0.431	1.45934e-12
IFI30	4.88143e-16	-1.01315	0.081	0.33	1.54351e-12
SLC11A1	5.03848e-16	-1.21606	0.065	0.3	1.59317e-12
C5AR1	1.0129e-15	-1.00413	0.028	0.255	3.20281e-12
LITAF	1.30748e-15	-1.02144	0.675	0.69	4.13426e-12
CHORDC1	1.34397e-15	-1.01432	0.504	0.633	4.24965e-12
RGS10	1.84916e-15	-1.00558	0.419	0.561	5.84703e-12
ID2	1.94506e-15	-1.20723	0.415	0.591	6.15029e-12
SLC16A10	9.97286e-15	-1.03151	0.028	0.246	3.15342e-11
NR4A2	7.04091e-14	-1.09913	0.557	0.667	2.22634e-10
PLAC8	2.3574e-13	-1.23849	0.085	0.305	7.45409e-10
FCGR2A	8.95127e-12	-1.33702	0.24	0.402	2.83039e-08
ZFP36L2	2.13875e-11	-1.11716	0.5	0.589	6.76273e-08
CST7	2.39774e-11	-1.02231	0.041	0.22	7.58165e-08
HLA-DMA	3.138e-11	-1.26349	0.467	0.524	9.92237e-08
LEPROTL1	3.89927e-11	-1.01878	0.366	0.492	1.23295e-07
IL1B	9.32538e-11	-1.80576	0.024	0.187	2.94869e-07
CTSS	3.49099e-10	-1.14295	0.472	0.536	1.10385e-06
RP11-1143G9.4	4.35319e-10	-1.69091	0.093	0.262	1.37648e-06
S100A8	5.13383e-10	-1.19992	0.033	0.188	1.62332e-06
ACP5	6.03129e-09	-1.17106	0.142	0.29	1.90709e-05
CCL3	1.06833e-08	-2.16238	0.069	0.217	3.37806e-05
BCAS2	4.89054e-08	-1.00997	0.447	0.513	0.000154639
CAPG	5.8637e-08	-1.10579	0.362	0.438	0.00018541
EREG	6.55546e-08	-1.63278	0.057	0.189	0.000207284
FCN1	1.7115e-07	-1.06675	0.02	0.135	0.000541175
DUSP4	3.57741e-07	-1.35202	0.264	0.375	0.00113118
PLAUR	1.4848e-05	-1.38984	0.455	0.471	0.0469493

## Sheet: sTable 4
Supplementary Table 4. Differentially expressed genes of Branch 5
Gene	p_val	avg_log2FC	pct.1	pct.2	p_val_adj
AIF1	7.14979e-294	3.26091	0.941	0.045	2.26076e-290
TYROBP	1.9296e-292	4.41358	0.985	0.159	6.1014e-289
LST1	6.66999e-282	2.8623	0.947	0.064	2.10905e-278
FCER1G	7.67357e-281	3.58118	0.949	0.085	2.42638e-277
HLA-DPA1	1.09138e-261	3.76889	0.996	0.404	3.45094e-258
CST3	4.8185e-253	3.28076	0.987	0.272	1.52361e-249
HLA-DRA	4.4941e-251	3.73919	0.999	0.564	1.42103e-247
HLA-DRB1	1.1733e-249	3.68824	0.997	0.409	3.70998e-246
LYZ	3.07901e-245	5.90277	0.955	0.27	9.73581e-242
HLA-DPB1	1.49796e-244	3.52714	0.999	0.493	4.73656e-241
MS4A6A	6.65619e-243	2.84245	0.829	0.031	2.10469e-239
MS4A7	5.35437e-240	2.63022	0.81	0.022	1.69305e-236
C1orf162	3.6867e-237	2.46472	0.881	0.085	1.16573e-233
CD74	1.03746e-235	3.0856	1	0.732	3.28046e-232
GPX1	1.62837e-233	2.52571	0.993	0.528	5.14889e-230
HLA-DQA1	4.17052e-232	3.27637	0.943	0.201	1.31872e-228
CD68	1.4768e-231	3.02686	0.837	0.069	4.66963e-228
OLR1	1.67657e-226	2.64346	0.791	0.032	5.3013e-223
HLA-DQB1	6.24886e-225	3.12079	0.963	0.314	1.97589e-221
FCGR2A	1.8735e-223	2.44402	0.829	0.074	5.92402e-220
CSTA	6.64144e-219	2.33527	0.757	0.022	2.10002e-215
GRN	5.83294e-217	2.80169	0.939	0.254	1.84437e-213
HLA-DMA	7.1621e-215	2.27599	0.933	0.234	2.26466e-211
HLA-DMB	1.5908e-210	2.28291	0.852	0.115	5.03012e-207
CTSB	9.52461e-198	2.65764	0.943	0.327	3.01168e-194
FTL	6.14143e-197	3.10464	1	0.983	1.94192e-193
PLAUR	6.51562e-196	2.71775	0.881	0.191	2.06024e-192
RAB31	1.23186e-191	1.98317	0.786	0.086	3.89515e-188
SERPINA1	1.46017e-188	2.01424	0.773	0.077	4.61707e-185
FCGRT	6.54328e-182	2.01175	0.858	0.198	2.06899e-178
CLEC7A	4.98814e-180	1.48356	0.653	0.016	1.57725e-176
NCF2	4.41064e-178	1.53886	0.66	0.018	1.39464e-174
CXCL16	6.33725e-173	1.87285	0.766	0.115	2.00384e-169
MNDA	2.0502e-172	1.68722	0.646	0.019	6.48274e-169
PSAP	6.86348e-169	2.46554	0.933	0.386	2.17023e-165
GLUL	3.73606e-163	2.28143	0.914	0.359	1.18134e-159
CAPG	1.45568e-161	2.00462	0.804	0.173	4.60286e-158
CTSH	6.84913e-161	1.64343	0.9	0.238	2.1657e-157
SLC11A1	4.21235e-160	1.9595	0.618	0.028	1.33195e-156
MRC1	1.43224e-158	1.92547	0.593	0.014	4.52874e-155
TGFBI	1.76633e-156	1.62801	0.704	0.08	5.58513e-153
ITGB2	2.29047e-156	1.63886	0.846	0.19	7.24246e-153
NPC2	7.41763e-156	1.48635	0.984	0.431	2.34546e-152
FTH1	6.66192e-151	1.68194	1	0.997	2.1065e-147
IGSF6	2.13348e-149	1.44933	0.545	0.004	6.74607e-146
LY86	1.97748e-146	1.33281	0.656	0.049	6.25279e-143
PLEK	2.5575e-146	1.52881	0.621	0.039	8.08682e-143
CTSS	3.33013e-146	1.91312	0.88	0.288	1.05299e-142
RPS27A	5.18499e-146	-1.05365	0.999	0.999	1.63949e-142
H2AFY	6.65961e-146	1.4532	0.881	0.256	2.10577e-142
ALOX5AP	1.11737e-145	2.14239	0.87	0.304	3.53311e-142
PPT1	1.27245e-145	1.59171	0.75	0.149	4.02349e-142
MS4A4A	5.69182e-145	1.75732	0.539	0.008	1.79975e-141
RPL3	2.20282e-144	-1.10572	0.999	0.997	6.96532e-141
RNASE6	4.55987e-144	1.60428	0.638	0.051	1.44183e-140
C5AR1	3.14469e-143	1.67044	0.537	0.01	9.94352e-140
CYBB	6.1869e-143	1.42971	0.57	0.021	1.9563e-139
ALOX5	5.13254e-142	1.22895	0.583	0.027	1.62291e-138
ALDH2	1.96758e-140	1.91448	0.747	0.156	6.22147e-137
RPS26	5.28628e-140	-1.0647	0.996	0.998	1.67152e-136
MGAT1	5.42355e-139	1.53305	0.816	0.203	1.71493e-135
RPS3	2.19716e-138	-1.03707	1	0.997	6.94743e-135
TMSB10	6.16994e-138	1.17816	1	0.978	1.95093e-134
ACTB	1.50137e-137	1.47074	0.999	0.898	4.74733e-134
S100A11	3.80714e-137	1.59324	0.991	0.589	1.20382e-133
PHACTR1	1.04866e-136	1.54686	0.7	0.1	3.31587e-133
CD86	3.75528e-136	1.21094	0.555	0.022	1.18742e-132
CPVL	5.53216e-135	1.56794	0.521	0.015	1.74927e-131
KYNU	9.13207e-135	1.32084	0.568	0.029	2.88756e-131
CTSZ	3.48847e-134	1.49295	0.714	0.133	1.10305e-130
BCL2A1	3.20783e-131	1.79568	0.722	0.118	1.01432e-127
AP2S1	6.19237e-131	1.42583	0.843	0.256	1.95803e-127
ARPC3	4.18337e-130	1.24342	0.974	0.58	1.32278e-126
FGR	4.43972e-127	1.08483	0.521	0.019	1.40384e-123
IFI30	5.25699e-127	1.42347	0.628	0.068	1.66226e-123
SLC7A7	5.33228e-127	1.27164	0.536	0.03	1.68607e-123
SLC16A10	1.69423e-126	1.66696	0.507	0.017	5.35714e-123
GSN	1.97814e-126	1.5235	0.7	0.13	6.25488e-123
PILRA	3.90099e-125	1.11317	0.471	0.004	1.23349e-121
ATP6V1F	6.59396e-125	1.42548	0.914	0.402	2.08501e-121
PLSCR1	1.08499e-124	1.25876	0.777	0.179	3.43074e-121
FCGR3A	2.26379e-123	1.95268	0.527	0.03	7.1581e-120
CSF1R	9.54578e-123	1.0949	0.463	0.003	3.01838e-119
MFSD1	1.57452e-122	1.10662	0.559	0.052	4.97864e-119
PLBD1	4.05374e-121	1.15039	0.49	0.019	1.28179e-117
RNF130	8.09575e-121	1.15678	0.659	0.117	2.55988e-117
VIM	4.56434e-120	1.22408	0.996	0.867	1.44324e-116
LGALS1	9.42774e-120	1.38108	0.977	0.564	2.98105e-116
CTSC	1.98135e-118	1.95965	0.801	0.266	6.26504e-115
RP11-1143G9.4	3.38588e-118	2.57477	0.527	0.042	1.07062e-114
KLF4	5.92387e-118	1.48111	0.649	0.116	1.87313e-114
ACSL1	3.30122e-117	1.32108	0.622	0.1	1.04384e-113
G0S2	3.85064e-117	3.82637	0.609	0.112	1.21757e-113
HAVCR2	5.68791e-117	1.08086	0.514	0.029	1.79852e-113
PYCARD	4.15273e-116	1.28767	0.766	0.203	1.31309e-112
THBS1	3.19793e-114	2.10859	0.57	0.078	1.01119e-110
LAPTM5	1.32515e-113	1.24649	0.994	0.625	4.19012e-110
TSPO	1.62056e-113	1.56442	0.893	0.4	5.12422e-110
S100A9	4.36866e-112	1.86657	0.6	0.093	1.38137e-108
ATP6V0B	5.75389e-112	1.32725	0.878	0.366	1.81938e-108
COTL1	1.05281e-110	1.12441	0.693	0.124	3.32897e-107
LAIR1	2.10523e-109	1.0217	0.471	0.022	6.65675e-106
SAT1	9.8597e-109	1.32209	1	0.873	3.11764e-105
ASAH1	1.70457e-108	1.53623	0.785	0.27	5.38986e-105
PFN1	1.07806e-107	1.10656	0.985	0.724	3.40882e-104
APOC1	4.79878e-106	3.88812	0.609	0.137	1.51738e-102
VAMP8	5.1476e-105	1.0877	0.911	0.381	1.62767e-101
C15orf48	2.48945e-104	2.13543	0.488	0.044	7.87163e-101
CTSD	4.02183e-104	2.82553	0.816	0.34	1.2717e-100
ATP6V1B2	2.86163e-103	1.11036	0.58	0.092	9.04846e-100
ANXA5	3.63175e-103	1.19122	0.823	0.281	1.14836e-99
LIMS1	9.54657e-103	1.37701	0.75	0.224	3.01862e-99
TREM1	8.64604e-102	1.34832	0.517	0.059	2.73388e-98
RAB20	8.88944e-102	1.2163	0.523	0.068	2.81084e-98
CYBA	2.82933e-101	1.05933	0.978	0.618	8.94633e-98
LINC01272	3.81283e-101	1.43056	0.423	0.018	1.20562e-97
BASP1	1.09096e-100	1.18266	0.507	0.054	3.4496e-97
ARHGAP18	3.7035e-99	1.01004	0.603	0.108	1.17105e-95
LILRB4	5.20821e-99	1.00485	0.41	0.012	1.64684e-95
SH3BGRL3	1.78944e-98	1.15321	0.977	0.743	5.65821e-95
MAFB	2.60259e-98	1.31437	0.451	0.034	8.22938e-95
ITGAX	3.19545e-98	1.0467	0.432	0.021	1.0104e-94
KCTD12	2.76967e-96	1.00261	0.477	0.047	8.75769e-93
EMP3	1.27045e-95	1.18207	0.842	0.305	4.01718e-92
BLOC1S1	1.82016e-93	1.04528	0.779	0.263	5.75534e-90
HEXB	2.09755e-93	1.056	0.685	0.188	6.63247e-90
GSTO1	4.98186e-93	1.27092	0.77	0.281	1.57526e-89
UPP1	1.2681e-92	1.02978	0.817	0.285	4.00973e-89
PTPRE	2.04566e-92	1.14785	0.555	0.104	6.46839e-89
EREG	1.09749e-91	2.51721	0.394	0.019	3.47025e-88
AVPI1	1.73302e-91	1.22763	0.631	0.153	5.47981e-88
HBEGF	1.08128e-90	1.42976	0.531	0.092	3.419e-87
ARPC1B	4.97208e-90	1.07537	0.924	0.468	1.57217e-86
FBP1	1.06149e-89	1.70586	0.518	0.088	3.35645e-86
THBD	1.17862e-89	1.17256	0.449	0.042	3.72681e-86
PMP22	1.9533e-89	1.31052	0.495	0.07	6.17632e-86
ITM2B	2.71854e-89	1.20651	0.966	0.625	8.59603e-86
RNF13	3.56831e-89	1.03402	0.654	0.165	1.1283e-85
SLC16A3	5.36114e-89	1.03281	0.731	0.212	1.69519e-85
ETS2	5.63703e-89	1.00828	0.583	0.121	1.78243e-85
S100A4	8.86726e-89	1.3734	0.917	0.558	2.80383e-85
CLEC5A	8.96269e-89	1.02294	0.347	0.002	2.834e-85
S100A8	1.12475e-88	1.90473	0.384	0.018	3.55645e-85
ARPC5	1.02138e-85	1.03547	0.843	0.357	3.2296e-82
HMOX1	1.44161e-85	1.16208	0.467	0.059	4.55838e-82
IER3	4.07649e-85	1.59046	0.697	0.219	1.28899e-81
RGS10	6.02077e-85	1.09657	0.835	0.342	1.90377e-81
CFD	5.67787e-84	1.74926	0.445	0.057	1.79534e-80
ANXA2	2.81503e-83	1.04054	0.89	0.385	8.90113e-80
CXCL8	5.52593e-83	2.76048	0.558	0.132	1.7473e-79
DAB2	1.78323e-82	1.06708	0.419	0.042	5.63858e-79
CTSL	1.06998e-81	1.82101	0.531	0.128	3.38329e-78
IL1B	1.91264e-81	2.57285	0.372	0.023	6.04778e-78
ACP5	2.90868e-81	1.67144	0.512	0.104	9.19724e-78
CD83	2.76931e-80	1.02682	0.852	0.357	8.75655e-77
SGK1	2.73143e-79	1.36524	0.606	0.167	8.63678e-76
FNIP2	1.65281e-77	1.15405	0.529	0.119	5.22617e-74
CSTB	2.919e-75	1.44095	0.906	0.539	9.22986e-72
CD14	1.0188e-74	1.07878	0.34	0.019	3.22146e-71
CD63	2.26029e-73	1.0327	0.941	0.413	7.14705e-70
MCEMP1	4.47565e-73	1.39155	0.324	0.015	1.4152e-69
GPR183	1.13059e-70	1.44829	0.78	0.381	3.57491e-67
NAMPT	1.73772e-70	1.16651	0.868	0.422	5.49468e-67
ATP1B3	7.47234e-70	1.09923	0.889	0.481	2.36275e-66
NINJ1	2.42204e-69	1.06675	0.678	0.242	7.65848e-66
STXBP2	4.12858e-69	1.04708	0.524	0.128	1.30546e-65
TSC22D3	5.93106e-68	-1.53441	0.871	0.917	1.8754e-64
FCN1	5.58528e-67	1.75172	0.283	0.007	1.76606e-63
NR4A3	3.26895e-66	1.12673	0.583	0.169	1.03364e-62
RETN	1.02436e-65	1.56042	0.284	0.009	3.23903e-62
BIRC3	1.19774e-65	-1.59946	0.426	0.744	3.78725e-62
VCAN	1.39197e-64	1.06309	0.322	0.024	4.40142e-61
LGALS3	1.82719e-64	1.27194	0.728	0.295	5.77756e-61
FAM177A1	4.95338e-63	-1.7331	0.454	0.682	1.56626e-59
CCL3	1.94123e-61	2.33244	0.388	0.065	6.13818e-58
SOD2	3.41902e-61	1.47101	0.855	0.493	1.0811e-57
IER5	4.77721e-59	1.00717	0.685	0.274	1.51055e-55
TUBA4A	9.2785e-53	-1.55284	0.129	0.455	2.93386e-49
CXCL3	1.15843e-52	2.15674	0.382	0.084	3.66296e-49
SOD1	3.92087e-52	-1.2052	0.78	0.842	1.23978e-48
IFI6	1.0335e-49	1.32425	0.672	0.306	3.26793e-46
ISG20	6.06874e-48	-1.40499	0.439	0.671	1.91893e-44
IL32	8.2082e-48	-1.50203	0.097	0.402	2.59543e-44
SRSF7	2.39583e-46	-1.11465	0.628	0.787	7.5756e-43
FABP5	5.23615e-46	1.28742	0.605	0.254	1.65567e-42
CXCL2	1.48102e-44	1.36366	0.486	0.168	4.683e-41
ARID5B	1.57068e-39	-1.49457	0.25	0.5	4.9665e-36
CACYBP	3.39768e-39	-1.11811	0.734	0.777	1.07435e-35
OCIAD2	3.76577e-34	-1.17126	0.135	0.371	1.19073e-30
C12orf57	1.23551e-33	-1.02622	0.335	0.526	3.90668e-30
SC5D	8.15593e-33	-1.22584	0.145	0.375	2.5789e-29
ODF2L	3.53315e-30	-1.1366	0.157	0.381	1.11718e-26
CD69	4.84629e-27	-1.75063	0.247	0.441	1.5324e-23
PPP1R2	1.78346e-26	-1.25937	0.584	0.645	5.6393e-23
PLAC8	2.02264e-26	1.09819	0.416	0.177	6.39558e-23
STAT3	6.80095e-26	-1.02916	0.482	0.582	2.15046e-22
CXCR4	3.92332e-25	-1.21392	0.848	0.78	1.24055e-21
BTG2	9.45165e-24	-1.06254	0.521	0.635	2.98861e-20
DDIT4	2.86269e-23	-1.17365	0.578	0.674	9.05183e-20
IL7R	2.42862e-22	-1.78961	0.423	0.521	7.67928e-19
IRF1	2.9378e-21	-1.02032	0.382	0.516	9.28933e-18
SPP1	1.77193e-20	2.39399	0.243	0.086	5.60285e-17
PPP2R5C	2.35196e-20	-1.01686	0.357	0.492	7.4369e-17
TM4SF1	1.06011e-16	-1.71961	0.044	0.171	3.35206e-13
C8orf4	1.68264e-16	-1.23678	0.05	0.179	5.32051e-13
HOPX	2.78804e-16	-2.32537	0.174	0.304	8.81577e-13
CCL20	4.27324e-12	1.03857	0.246	0.118	1.3512e-08
KRT8	1.89653e-10	-1.00719	0.056	0.148	5.99682e-07
SFTA2	4.34863e-08	-1.10498	0.061	0.137	0.000137504
KRT18	3.51237e-06	-1.18069	0.1	0.166	0.0111061
WFDC2	7.41347e-06	-1.58054	0.082	0.143	0.0234414

## Sheet: sTable 5
Supplementary Table 5. DRGs in four modules from WGCNA analysis
Modules	genes
ME_turquoise	GRN	GPX1	GSTP1	FTL	S100A11	PSAP	S100A6	IFITM3	CTSB	AIF1	TYROBP	NEAT1	LYZ	FCER1G	FCGR2A	PLAUR	HLA-DPA1	HLA-DRB1	CXCR4	HLA-DMA	LST1	ANXA2	ANXA5	CD74	CD68	SERF2	GSN	AP2S1	HLA-DRA	ACTB	SERPINA1	RAB31	TIMP1	MS4A6A	TMSB10	MS4A7	CSTA	LGALS3	HLA-DQB1	TGFBI	OLR1	CD9	APLP2	HLA-DMB	TSC22D3	VAMP8	C1orf162	GLUL	HLA-DPB1
ME_blue	CST3	NPC2	CD63	FCGRT	ALDH2	CTSH	CTSD	CXCL16	ASAH1	COMT	CD81	SYNGR2	PHACTR1	YPEL5	PLD3	CYB5A	EMP2	SFTPB	NAPSA	SFTA2	WFDC2	SFTPA1	SFTPA2	HOPX	TMEM59	ZFAND2A	LMAN2	SLC34A2	GPRC5A	CXCL17	EPS8	MUC1	LMO7	CLU	MGLL	SLPI	CD151	AGPAT2	POLR2L	AQP3	HMGB2	CHORDC1	KYNU
ME_brown	IER3	SAT1	KLF4	ETS2	CXCL2	ATF3	CEBPD	RHOB	HBEGF	AVPI1	CXCL3	TSC22D1	DUSP1	EGR1	JUNB	FOS	JUN	PPP1R15A	MIDN	BTG2	NR4A1	BTG1	ID1	EPAS1	NCOA7	ZNF331	GEM	NR4A2	NR4A3
ME_grey	RPS26	RPL13A	RPS27A	RPS3	RPS27	RPSA	SRSF7	COMMD6	SPCS1	HM13	DAD1	TSPAN13	MRPL18	CCL20
[truncated: 277 more columns]

## Sheet: sTable6
Table S6. The percent of cells for each cluster and format
Cluster	0	1	2	3	4	5	6	7	8	9
Numbers of cells	566	334	265	130	89	87	86	57	51	30
Percent	0.3339	0.1971	0.1563	0.0767	0.0525	0.0513	0.0507	0.0336	0.0301	0.0177

## Sheet: sTable7
Table S7 The percent of immune cells in C1-C4 clusters
Cluster	B cells naive	B cells memory	Plasma cells	T cells CD8	T cells CD4 naive	T cells CD4 memory resting	T cells CD4 memory activated	T cells follicular helper	T cells regulatory (Tregs)	T cells gamma delta	NK cells resting	NK cells activated	Monocytes	Macrophages M0	Macrophages M1	Macrophages M2	Dendritic cells resting	Dendritic cells activated	Mast cells resting	Mast cells activated
C1	0.005	0.0482	0.0031	0.0873	0.0007	0.0671	0.02	0.0542	0.0001	0.0558	0.0017	0.0489	0.016	0.0487	0.082	0.2842	0.0253	0.0597	0.0477	0.0136
C2	0.0108	0.0478	0.0029	0.0761	0.0041	0.089	0.0188	0.0421	0.0001	0.0488	0.0046	0.043	0.0241	0.0543	0.0662	0.2691	0.0222	0.0727	0.0641	0.0075
C3	0.0076	0.0321	0.0167	0.0862	0.0015	0.0729	0.0216	0.0668	0.0017	0.0224	0.0101	0.0524	0.0177	0.0822	0.077	0.2662	0.0085	0.0713	0.0391	0.0228
C4	0.0032	0.0478	0.0095	0.0944	0.001	0.0821	0.023	0.0547	0.0001	0.0457	0.0035	0.0515	0.0129	0.0454	0.0865	0.2775	0.0116	0.071	0.0521	0.0056

## Sheet: sTable8
Table S8 The expressions (HR and 95% CI) and coefficient of 9 DRGs
Gene	Coefficient	HR	95% CI	p-value
SFTPB	-0.0482013	0.953	0.90-1.01	0.128
WFDC2	-0.0863273	0.917	0.82-1.03	0.145
HLA-DPA1	0.221862	1.248	0.94-1.66	0.131
TIMP1	0.267656	1.307	1.03-1.66	0.029
MS4A7	0.255672	0.774	0.60-1.00	0.047
HLA-DQA1	0.152511	0.859	0.74-1.00	0.053
VCAN	0.121445	1.129	0.97-1.31	0.112
KRT8	0.260152	1.297	1.07-1.57	0.008
FABP5	0.225274	1.253	1.07-1.47	0.006
